# Supplementary material for: A novel immune-nutritional score predicts response to neoadjuvant immunochemotherapy after minimally invasive esophagectomy for esophageal squamous cell carcinoma
Source: Front Immunol. 2023 Oct 25;14:1217967. doi: 10.3389/fimmu.2023.1217967 (PMC10634314; doi:10.3389/fimmu.2023.1217967)
Supplement: Supplementary file 4 [file Table_1.xlsx]

## Sheet: SPSS最终数据检验
DFS status	DFS time	OS time	OS status	PCR	Age	Sex	Hypertension	Diabetes	Smoking	Drinking	operation time	blood loss	hospital stay	anastomotic leakage	respiratory complication	vocal cord paralysis	chylothorax	Location	Differentiation	Vessel invasion	Perineural invasion	Length	ypT	ypN	ypTNM	cTNM	HB	NEU	PLT	MON	LYM	ALB	BMI	PNI	NLR	PLR	LMR	HALP	SII	SIRI	BLS
0	18	18	0	1	64	1	1	0	1	1	180	120	13	0	0	0	0	1	2	0	0	0	1	0	1	3	123	4.4	198	0.3	1.5	3.99	22.0386	47.4	2.93	132	5	37.18	580.8	0.88	-0.376945
0	12	12	0	1	56	1	0	0	0	1	220	150	10	0	0	0	0	2	3	0	0	0	0	0	0	3	125	4.6	339	0.6	2	3.73	22.0386	47.3	2.3	169.5	3.33	27.51	779.7	1.38	-0.984825
0	16	16	0	1	63	1	1	1	1	1	210	100	11	0	0	0	1	2	2	0	0	0	2	0	1	3	124	5.1	170	0.6	1.5	3.96	23.4375	47.1	3.4	113.3	2.5	43.33	578	2.04	-1.06731
1	2	14	1	1	59	1	1	0	1	1	120	100	11	0	0	0	0	1	1	0	0	0	0	0	0	4	123	3.7	280	0.3	1.6	4.07	22.0386	48.7	2.31	175	5.33	28.61	647.5	0.69	-0.256825
1	11	17	0	1	70	1	1	0	1	1	230	150	12	0	0	0	0	3	2	0	0	0	0	0	0	3	115	3.9	242	0.3	1.1	3.84	21.5139	43.9	3.55	220	3.67	20.07	858	1.06	-0.943444
0	19	19	0	1	66	1	1	0	1	1	200	100	11	0	0	0	0	2	3	0	0	0	0	0	0	3	136	3.6	200	0.3	1.4	3.91	26.7299	46.1	2.57	142.9	4.67	37.22	514.3	0.77	0.239479
0	14	14	0	1	63	1	0	0	0	1	150	150	10	0	0	0	0	2	3	0	0	0	0	0	0	3	117	3.3	174	0.5	2.3	4.16	21.4533	53.1	1.43	75.7	4.6	64.34	249.7	0.72	-0.614434
0	20	20	0	1	62	1	0	0	1	1	200	180	12	0	0	0	0	2	3	0	0	0	0	0	0	3	131	5.4	276	0.6	2.1	4.01	22.3214	50.6	2.57	131.4	3.5	39.97	709.7	1.54	-0.878536
0	17	17	0	1	69	1	1	0	0	0	180	150	25	1	1	0	0	2	1	0	0	0	0	0	0	3	127	6.3	324	0.6	1.4	4.03	23.03	47.3	4.5	231.4	2.33	22.12	1458	2.7	-1.19316
0	12	12	0	1	56	1	0	0	1	1	150	150	10	0	0	0	0	2	2	0	0	0	0	0	0	3	127	8.1	249	0.4	1.5	4.11	22.0522	48.6	5.4	166	3.75	31.44	1344.6	2.16	-0.829806
0	24	24	0	1	71	1	1	0	1	1	200	50	11	0	0	0	0	2	1	0	0	0	0	0	0	3	130	8.4	284	0.9	1.4	3.63	22.3081	43.3	6	202.9	1.56	23.26	1704	5.4	-1.58678
0	16	16	0	1	58	1	0	0	0	0	200	80	19	1	1	0	0	2	1	0	0	0	0	0	0	3	124	4.3	257	0.4	1.8	4.18	20.9877	50.8	2.39	142.8	4.5	36.3	613.9	0.96	-0.723938
0	14	14	0	1	57	1	0	0	1	1	220	120	11	0	0	0	0	3	3	0	0	0	0	0	0	4	130	4.4	299	0.4	1.3	4.06	24.968	47.1	3.38	230	3.25	22.95	1012	1.35	-0.554022
0	15	15	0	1	61	1	0	0	1	1	190	100	12	0	0	0	0	2	2	0	0	0	0	0	0	3	153	3.3	154	0.2	1.8	3.72	21.9671	46.2	1.83	85.6	9	66.53	282.3	0.37	1.06784
0	12	12	0	1	60	1	0	0	0	1	200	100	17	0	1	1	0	3	1	0	0	0	0	0	0	3	126	5	242	0.6	1.9	3.7	21.0498	46.5	2.63	127.4	3.17	36.6	636.8	1.58	-1.1983
0	16	16	0	1	65	1	0	0	0	1	190	50	21	0	1	0	0	1	2	0	0	0	0	0	0	3	131	3.4	169	0.3	1.6	4.36	25.1559	51.6	2.12	105.6	5.33	54.07	359.1	0.64	0.232596
0	14	14	0	1	73	1	0	0	0	0	280	100	10	0	0	0	0	2	1	0	0	0	0	0	0	2	124	6.7	225	0.5	1.5	3.94	23.3844	46.9	4.47	150	3	32.57	1005	2.23	-0.893656
0	24	24	0	1	59	1	0	0	0	0	190	100	26	1	1	0	0	3	1	0	0	0	0	0	0	3	133	4.6	250	0.4	1.6	4.25	22.4913	50.5	2.87	156.2	4	36.18	718.8	1.15	-0.669858
0	18	18	0	1	66	1	0	0	1	1	190	160	11	0	0	0	0	3	3	0	0	0	0	0	0	2	144	4.1	254	0.4	1.4	4.3	23.0518	50	2.93	181.4	3.5	34.13	743.9	1.17	-0.763874
0	16	16	0	1	63	1	0	0	0	0	215	100	12	0	0	0	0	2	1	0	0	0	0	0	0	3	144	5.1	354	0.9	1.4	3.63	22.9591	43.3	3.64	252.9	1.56	20.67	1289.6	3.28	-1.48458
0	14	14	0	1	55	1	0	0	1	1	185	50	11	0	0	0	0	2	2	0	0	0	0	0	0	4	138	5.8	410	0.4	1.5	3.7	21.2585	44.5	3.87	273.3	3.75	18.68	1585.3	1.55	-0.954415
0	14	14	0	1	71	1	1	0	1	1	205	200	11	0	0	0	0	3	3	0	0	0	0	0	0	3	164	5.4	210	0.6	1.5	3.95	23.03	47	3.6	140	2.5	46.27	756	2.16	-1.13128
0	24	24	0	1	71	1	0	0	1	0	190	120	10	0	0	0	0	2	2	0	0	0	0	0	0	3	121	3.8	134	0.4	2	3.68	22.0386	46.8	1.9	67	5	66.46	254.6	0.76	-0.376945
0	27	27	0	1	57	1	0	0	1	1	205	120	11	0	0	0	0	2	2	0	0	0	0	0	0	3	136	4.5	288	0.6	1.6	4.34	22.4813	51.4	2.81	180	2.67	32.79	810	1.69	-1.15555
0	15	15	0	1	67	1	0	0	0	1	200	150	11	0	0	0	0	3	2	0	0	0	0	0	0	3	121	4.4	224	0.4	1.5	3.48	23.8281	42.3	2.93	149.3	3.75	28.2	657.1	1.17	-0.550984
0	18	18	0	1	56	1	0	0	1	1	200	150	14	0	1	0	0	2	3	0	0	0	0	0	0	2	136	3.8	276	0.4	2	4.05	20.7612	50.5	1.9	138	5	39.91	524.4	0.76	-0.577484
0	19	19	0	1	63	1	1	0	1	1	205	160	12	0	0	0	0	2	2	0	0	0	0	0	0	4	132	4.3	378	0.6	1.8	3.33	21.2245	42.3	2.39	210	3	20.93	903	1.43	-1.23276
0	12	12	0	1	53	1	0	0	1	1	210	150	26	1	0	0	1	2	2	1	1	0	0	0	0	2	132	5.8	309	0.4	1.6	4.02	22.3081	48.2	3.62	193.1	4	27.48	1120.1	1.45	-0.69862
1	2	13	0	1	61	1	0	0	1	1	215	120	13	0	0	0	0	2	2	0	0	0	0	0	0	3	123	4	271	0.4	2.1	2.97	18.3655	40.2	1.9	129	5.25	28.31	516.2	0.76	-0.862621
0	15	15	0	1	67	1	0	0	1	1	185	50	41	1	1	0	0	2	2	0	0	0	0	0	0	3	132	3.8	187	0.3	1.6	3.85	21.5139	46.5	2.37	116.9	5.33	43.48	444.1	0.71	-0.339204
0	16	16	0	1	54	1	0	0	1	1	230	150	11	0	0	0	0	2	2	0	0	0	0	0	0	3	176	4.3	196	0.4	1.7	4.12	21.4533	49.7	2.53	115.3	4.25	62.89	495.8	1.01	-0.741834
0	17	17	0	1	62	1	0	0	0	0	240	200	9	0	0	0	0	2	2	0	0	0	0	0	0	3	145	3.6	214	0.3	1.8	4.19	23.833	50.9	2	118.9	6	51.1	428	0.6	0.268782
0	22	22	0	1	67	1	0	0	1	1	200	160	11	0	0	0	0	1	2	0	0	0	0	0	0	2	125	2.4	122	0.4	2.2	4.04	19.5717	51.4	1.09	55.5	5.5	91.07	133.1	0.44	-0.582246
0	21	21	0	1	72	1	1	0	0	1	180	180	10	0	0	0	0	3	3	0	0	0	0	0	0	3	138	2.6	157	0.3	2.1	4.22	19.79	52.7	1.24	74.8	7	77.9	194.4	0.37	-0.00197456
0	19	19	0	1	61	1	1	0	1	1	235	100	11	0	0	0	0	3	2	0	0	0	0	0	0	3	146	4.4	279	0.5	1.3	4.35	24.093	50	3.38	214.6	2.6	29.59	944.3	1.69	-0.928004
0	15	15	0	1	73	1	0	0	1	0	235	200	10	0	0	0	0	2	1	0	0	0	0	0	0	2	146	4.2	228	0.7	1.4	3.9	21.5139	46	3	162.9	2	34.96	684	2.1	-1.55132
0	26	26	0	1	58	1	0	0	1	0	215	200	9	0	0	0	0	2	3	0	0	0	1	1	3	3	157	4.2	206	0.3	1.4	4.15	20.7031	48.5	3	147.1	4.67	44.28	618	0.9	-0.706729
0	22	22	0	1	61	1	0	0	1	1	185	50	31	1	1	0	0	2	2	0	0	0	0	0	0	3	146	3.4	223	0.6	1.3	4.04	22.3133	46.9	2.62	171.5	2.17	34.39	583.2	1.57	-1.36394
0	16	16	0	1	61	1	0	0	1	1	190	80	15	0	1	0	0	3	3	0	0	0	0	0	0	3	136	6.8	360	0.6	1.5	3.77	22.3214	45.2	4.53	240	2.5	21.36	1632	2.72	-1.24254
0	37	37	0	1	71	1	0	0	1	1	225	150	10	0	0	0	0	2	2	0	0	0	0	0	0	2	124	3.7	234	0.6	1.6	4.21	21.9671	50.1	2.31	146.2	2.67	35.7	541.1	1.39	-1.23628
0	17	17	0	1	66	1	1	0	1	1	205	200	10	0	0	0	0	3	2	0	0	0	0	0	0	2	186	6.7	345	0.6	1.6	4.45	21.3039	52.5	4.19	215.6	2.67	38.39	1444.7	2.51	-1.3404
0	28	28	0	1	63	1	0	0	1	0	285	300	26	1	1	0	0	3	2	0	0	0	0	0	0	3	139	5.5	211	0.5	1.3	3.77	22.0386	44.2	4.23	162.3	2.6	32.29	892.7	2.12	-1.25054
0	15	15	0	1	68	1	0	0	0	1	215	100	11	0	0	0	0	3	3	0	0	0	0	0	0	2	144	4.5	149	0.4	2.2	4.29	23.1405	53.9	2.05	67.7	5.5	91.21	304.8	0.82	-0.0219421
0	20	20	0	1	56	1	0	0	1	1	210	100	14	0	0	0	0	2	3	0	0	0	0	0	0	3	175	6	180	0.5	1.7	4.19	22.3214	50.4	3.53	105.9	3.4	69.25	635.3	1.76	-0.914936
0	38	38	0	1	48	1	0	0	1	1	230	150	9	0	0	0	0	2	2	0	1	0	0	0	0	3	151	8	252	0.6	1.5	4.54	22.68	52.9	5.33	168	2.5	40.81	1344	3.2	-1.18625
0	19	19	0	1	62	1	0	0	1	1	190	120	11	0	1	0	0	2	1	0	0	0	0	0	0	2	132	5.2	251	0.4	2.1	4.52	21.9671	55.7	2.48	119.5	5.25	49.92	621.5	0.99	-0.297162
0	25	25	0	1	65	1	0	0	1	1	195	100	18	0	0	0	0	2	1	0	0	0	0	0	0	3	139	4.4	223	0.2	1.9	4.46	22.5827	54.1	2.32	117.4	9.5	52.82	516.4	0.46	1.34649
0	15	15	0	1	73	1	0	0	0	1	225	150	12	0	1	0	0	2	1	0	0	0	2	0	0	3	133	6.1	214	0.7	1.6	3.72	22.7732	45.2	3.81	133.8	2.29	36.99	815.9	2.67	-1.24805
0	12	12	0	1	68	1	0	0	1	0	200	200	10	0	1	0	0	2	1	0	0	0	0	0	0	2	141	5.8	336	0.3	1.3	4.06	24.093	47.1	4.46	258.5	4.33	22.15	1499.1	1.34	-0.298284
0	30	30	0	1	65	1	0	0	0	0	190	180	15	0	0	0	0	2	2	0	0	0	0	0	0	3	147	4.1	160	0.3	1.5	4.35	18.3655	51	2.73	106.7	5	59.95	437.3	0.82	-0.953621
0	20	20	0	1	67	1	0	0	0	0	305	100	16	0	1	0	0	2	2	0	0	0	0	0	0	2	128	5.3	241	0.5	1.3	4.25	24.2215	49	4.08	185.4	2.6	29.34	982.5	2.04	-0.907832
1	3	20	1	1	57	1	0	0	1	1	240	100	13	0	0	0	0	3	3	1	1	9	0	0	0	3	116	4	121	0.3	0.8	4.2	19.5682	46	5	151.2	2.67	32.21	605	1.5	-1.61291
0	32	32	0	1	60	1	1	0	1	1	185	50	10	0	0	0	0	2	2	0	0	0	0	0	0	2	147	4.2	285	0.6	2.1	4.14	23.3844	51.9	2	135.7	3.5	44.84	570	1.2	-0.711656
0	18	18	0	1	69	1	0	0	1	1	200	200	13	0	0	0	1	3	2	0	0	0	0	0	0	3	121	6.6	262	0.6	1.3	4.17	20.3954	48.2	5.08	201.5	2.17	25.04	1330.2	3.05	-1.66504
0	20	20	0	1	57	1	0	0	0	0	235	200	11	0	0	0	0	3	2	0	0	0	0	0	0	3	144	4.4	119	0.4	1.3	4.57	24.6755	52.2	3.38	91.5	3.25	71.89	402.8	1.35	-0.599946
0	24	24	0	1	64	0	0	0	0	0	180	80	11	0	0	0	0	1	1	0	0	0	0	0	0	2	124	4.1	123	0.3	1.4	4.37	21.9289	50.7	2.93	87.9	4.67	61.68	360.2	0.88	-0.514289
0	13	13	0	1	50	0	0	0	0	0	190	150	12	0	0	0	0	2	2	0	0	0	0	0	0	2	133	2.9	243	0.2	1.2	4.63	22.0741	52.3	2.42	202.5	6	30.41	587.2	0.48	-0.00736634
0	13	13	0	1	57	0	0	0	0	0	300	150	12	0	0	0	0	3	3	0	0	0	0	0	0	3	127	3.1	226	0.2	1.1	4.01	20.5693	45.6	2.82	205.5	5.5	24.79	636.9	0.56	-0.425615
0	13	13	0	1	67	0	0	1	0	0	200	100	16	0	1	0	0	2	3	0	0	0	0	0	0	3	128	1.5	113	0.3	1.7	3.84	20.83	46.9	0.88	66.5	5.67	73.95	99.7	0.26	-0.322811
0	16	16	0	1	68	0	0	0	0	0	200	160	13	0	1	0	0	3	1	0	0	0	0	0	0	2	137	3.7	204	0.3	1.8	4.16	23.4952	50.6	2.06	113.3	6	50.29	419.3	0.62	0.215752
0	27	27	0	1	50	0	0	0	0	0	190	150	12	0	0	0	0	2	2	0	0	0	0	0	0	2	133	2.9	243	0.2	1.2	4.63	23.3726	52.3	2.42	202.5	6	30.41	587.2	0.48	0.196494
0	25	25	0	0	54	1	0	0	1	1	200	50	9	0	0	0	0	3	3	0	1	2.5	1	0	1	3	139	10.2	251	0.4	1.1	4.44	23.7387	49.9	9.27	228.2	2.75	27.05	2327.5	3.71	-0.92903
1	4	7	1	0	57	1	0	0	0	1	210	200	10	0	1	1	0	2	1	0	1	5.3	4	2	4	4	113	7.1	193	0.5	1.1	2.89	22.1453	34.4	6.45	175.5	2.2	18.61	1245.7	3.23	-1.37938
0	15	15	0	0	69	1	0	0	0	0	190	120	10	0	0	0	0	3	2	0	0	2.5	2	0	1	3	114	4	184	0.6	1.2	4.08	23.4375	46.8	3.33	153.3	2	30.33	613.3	2	-1.24931
1	11	22	0	0	66	1	0	1	0	1	195	80	11	0	0	0	0	3	3	1	0	3	2	0	1	3	122	6.2	236	0.5	1.2	4.92	22.4082	55.2	5.17	196.7	2.4	30.52	1219.3	2.58	-1.26532
1	17	23	0	0	66	1	0	0	0	1	150	100	28	1	0	0	0	3	3	1	1	1.5	3	2	3	3	114	2.6	117	0.2	0.8	4.18	20.7612	45.8	3.25	146.2	4	32.58	380.2	0.65	-0.941484
0	22	22	0	0	47	1	0	0	1	1	230	150	13	0	1	1	0	2	3	0	0	4.3	3	2	3	3	126	4	187	0.3	1.3	4.46	19.3821	51.1	3.08	143.8	4.33	39.07	575.4	0.92	-1.03788
1	8	14	0	0	66	1	1	0	0	1	200	50	15	0	0	0	0	3	1	0	0	5	3	1	3	3	144	5.2	208	0.5	1.3	3.79	21.7051	44.4	4	160	2.6	34.11	832	2	-1.30289
1	5	13	0	0	72	1	0	0	1	0	300	200	13	0	1	0	0	1	3	1	0	3	3	3	4	4	110	4.1	195	0.4	1	3.09	23.1481	35.9	4.1	195	2.5	17.43	799.5	1.64	-1.11274
0	14	14	0	0	69	1	0	0	1	1	100	100	13	0	0	0	0	2	2	0	0	3	1	1	3	3	127	4.7	234	0.4	2.1	4.52	24.977	55.7	2.24	111.4	5.25	51.52	523.7	0.9	0.175396
1	7	10	1	0	57	1	0	0	1	1	250	150	14	0	0	0	0	1	2	0	0	5	3	0	2	3	115	3.4	267	0.4	1.1	3.37	21.2245	39.2	3.09	242.7	2.75	15.97	825.3	1.24	-1.32376
0	13	13	0	0	68	1	0	0	1	0	230	200	13	0	0	0	0	2	3	1	0	1	3	1	3	3	145	4.2	200	0.5	1.5	2.75	19.3625	35	2.8	133.3	3	29.91	560	1.4	-1.52509
0	23	23	0	0	62	1	1	0	1	0	240	180	35	1	1	1	0	2	3	0	0	0.3	2	2	3	3	132	4.6	288	0.5	1.2	3.47	19.487	40.7	3.83	240	2.4	19.08	1104	1.92	-1.72395
0	13	13	0	0	59	1	1	0	1	1	240	150	10	0	0	0	0	2	2	0	0	3.7	3	1	3	3	135	5.8	181	0.7	1.8	3.23	21.6713	41.3	3.22	100.6	2.57	43.36	583.2	2.26	-1.31913
0	12	12	0	0	70	1	0	0	0	0	230	120	13	0	0	0	0	2	3	0	0	0.5	3	1	3	3	127	3.3	165	0.4	1	3.68	18.8707	41.8	3.3	165	2.5	28.32	544.5	1.32	-1.78431
0	19	19	0	0	66	1	0	0	1	1	250	100	46	1	1	0	0	2	3	0	0	3.5	4	0	3	3	138	4.5	289	0.7	1.9	3.86	19.1001	48.1	2.37	152.1	2.71	35.02	684.5	1.66	-1.67185
0	28	28	0	0	75	1	0	0	1	0	210	200	16	0	1	0	0	3	2	0	0	0.6	2	0	1	2	126	4.3	184	0.4	1.2	3.44	21.2585	40.4	3.58	153.3	3	28.27	659.3	1.43	-1.22741
0	23	23	0	0	72	1	1	0	1	1	150	120	10	0	0	0	0	2	2	0	0	2	1	0	1	3	132	4.5	140	0.5	1.4	4.3	25.3086	50	3.21	100	2.8	56.76	450	1.61	-0.664343
0	17	17	0	0	71	1	0	0	0	0	200	160	11	0	0	0	0	1	3	1	1	3	1	0	1	3	119	3.4	154	0.3	1.2	4.51	19.487	51.1	2.83	128.3	4	41.82	436.3	0.85	-1.14155
1	7	11	1	0	65	1	0	0	1	1	240	150	42	1	1	1	0	2	2	1	1	5	3	3	4	4	122	4.5	257	0.4	0.9	3.27	22.4913	37.2	5	285.6	2.25	13.97	1285	2	-1.30686
1	11	17	0	0	68	1	1	0	1	1	280	200	13	0	0	0	0	1	2	0	0	1.8	4	0	3	3	144	7.2	272	0.6	1.3	2.91	21.83	35.6	5.54	209.2	2.17	20.03	1506.5	3.32	-1.43982
0	13	13	0	0	62	1	1	0	1	1	200	50	18	0	0	0	0	2	1	0	0	0.2	1	0	1	2	137	3.4	316	0.4	2.1	4.48	21.7776	55.3	1.62	150.5	5.25	40.79	511.6	0.65	-0.326924
0	12	12	0	0	62	1	1	0	1	1	220	120	10	0	0	0	1	2	2	0	0	2	2	2	3	4	126	6.7	231	0.6	2.4	4.13	24.8016	53.3	2.79	96.2	4	54.07	644.9	1.67	-0.307151
1	4	12	0	0	61	1	1	0	1	1	250	120	11	0	0	0	0	3	3	1	0	7	4	3	4	4	113	4.1	195	0.4	1.2	3.37	20.6905	39.7	3.42	162.5	3	23.43	666.2	1.37	-1.31659
0	12	12	0	0	72	1	1	0	0	1	220	200	13	0	0	0	0	3	3	0	0	3.2	4	1	4	3	135	11.6	353	1.1	1.3	3.73	22.2656	43.8	8.92	271.5	1.18	18.54	3149.8	9.82	-1.73178
1	10	13	0	0	67	1	0	0	0	0	210	100	10	0	0	0	0	1	2	0	0	0.5	2	1	3	3	129	3.7	257	0.4	1.9	4.26	25.1429	52.1	1.95	135.3	4.75	40.63	500.5	0.78	0.0194286
0	12	12	0	0	69	1	0	0	1	0	220	180	14	0	1	0	0	2	3	0	0	4.5	3	0	2	3	128	4	230	0.3	1.3	3.57	19.3337	42.2	3.08	176.9	4.33	25.83	707.7	0.92	-1.04548
0	32	32	0	0	64	1	0	0	1	1	250	100	22	0	1	1	0	3	1	0	0	3	2	0	1	2	132	7.7	318	0.6	1.5	3.95	20.0773	47	5.13	212	2.5	24.59	1632.4	3.08	-1.59486
0	12	12	0	0	74	1	1	0	0	1	150	100	11	0	0	0	0	2	2	0	0	2.5	3	1	3	3	135	4.7	277	0.3	1.4	3.95	21.7738	46.5	3.36	197.9	4.67	26.95	929.9	1.01	-0.538627
1	15	25	0	0	52	1	0	0	1	0	180	100	12	0	0	0	0	2	1	0	0	0.2	1	0	1	2	149	4.3	216	0.4	1.8	4.32	22.0386	52.2	2.39	120	4.5	53.64	516	0.96	-0.558945
0	24	24	0	0	70	1	1	0	1	1	200	100	10	0	0	0	0	2	2	0	0	0.5	1	0	1	2	136	4.9	204	0.5	1.4	4	17.9592	47	3.5	145.7	2.8	37.33	714	1.75	-1.81821
0	18	18	0	0	62	1	1	0	1	1	240	150	13	0	0	1	0	3	2	0	0	0.2	1	0	1	3	138	4.9	281	0.5	1.1	4.47	21.4533	50.2	4.45	255.5	2.2	24.15	1251.7	2.23	-1.48803
1	14	27	0	0	61	1	0	0	1	1	200	100	10	0	0	0	0	3	3	0	0	1	3	1	3	3	127	4.5	282	0.7	1.4	3.54	20.9572	42.4	3.21	201.4	2	22.32	906.4	2.25	-1.63872
1	3	26	0	0	61	1	0	0	1	1	205	130	10	0	0	0	0	3	2	0	0	2.2	2	1	3	3	117	6.8	265	0.6	1.1	3.01	22.5896	35.6	6.18	240.9	1.83	14.62	1638.2	3.71	-1.44432
0	17	17	0	0	66	1	0	0	1	1	220	100	11	0	0	0	0	2	1	0	0	0.6	1	0	1	3	136	7.4	184	0.4	1.4	4.18	21.6713	48.8	5.29	131.4	3.5	43.25	972.6	2.11	-0.980612
0	21	21	0	0	72	1	1	1	1	1	180	200	13	0	0	0	0	2	1	0	0	4.8	4	1	4	4	113	5.1	195	0.4	1.8	4.33	20.202	52.3	2.83	108.3	4.5	45.17	552.5	1.13	-0.847283
0	20	20	0	0	65	1	1	0	0	1	205	100	12	0	0	0	0	2	2	0	0	1.8	3	0	2	3	131	2.7	280	0.4	1.7	4.17	21.4533	50.2	1.59	164.7	4.25	33.17	444.7	0.64	-0.741834
0	24	24	0	0	65	1	1	0	0	0	240	200	11	0	0	0	0	2	3	0	0	1.5	2	0	1	2	114	5.4	158	0.5	0.9	3.12	20.5151	35.7	6	175.6	1.8	20.26	948	3	-1.78093
0	13	13	0	0	72	1	0	0	0	1	220	100	10	0	0	0	0	1	3	0	1	4	3	1	3	3	137	3.2	193	0.5	1.8	3.23	19.1327	41.3	1.78	107.2	3.6	41.27	343.1	0.89	-1.34277
0	30	30	0	0	72	1	0	0	1	1	215	100	17	0	1	0	0	2	3	0	0	0.4	3	0	2	3	145	4.7	174	0.5	1.3	4.31	20.0288	49.6	3.62	133.8	2.6	46.69	629.1	1.81	-1.56607
1	7	12	1	0	50	1	0	0	1	1	225	120	13	0	0	1	0	2	2	0	0	2	1	2	3	3	121	5.1	269	0.5	1.1	3.47	22.4059	40.2	4.64	244.5	2.2	17.17	1247.2	2.32	-1.33848
0	20	20	0	0	74	1	1	0	0	1	195	150	11	0	0	0	0	2	2	0	0	0.3	3	0	2	3	130	3.1	240	0.7	0.9	3.27	21.6713	37.2	3.44	266.7	1.29	15.94	826.7	2.41	-1.78505
0	22	22	0	0	70	1	0	0	1	0	230	120	10	0	0	0	0	2	3	0	0	1	3	0	2	3	133	3.8	146	0.3	1.3	4.21	20.4491	48.6	2.92	112.3	4.33	49.86	426.8	0.88	-0.870365
1	10	16	0	0	67	1	1	0	0	1	230	120	10	0	0	0	0	2	2	0	0	6	1	0	1	4	147	5.5	233	0.6	1.2	4	26.9531	46	4.58	194.2	2	30.28	1067.9	2.75	-0.697359
0	26	26	0	0	52	1	0	0	0	0	200	100	16	0	1	0	0	2	2	0	0	0.1	1	0	1	2	131	6.2	217	0.5	2.3	4.28	19.1001	54.3	2.7	94.3	4.6	59.43	585	1.35	-0.983886
1	17	30	0	0	55	1	0	0	0	1	215	100	40	1	1	0	0	2	3	0	0	0.5	3	0	2	3	111	4.9	262	0.6	1.3	3.21	19.8839	38.6	3.77	201.5	2.17	17.68	987.5	2.26	-1.74536
0	17	17	0	0	72	1	1	0	1	1	185	50	12	0	0	0	0	2	2	0	0	4	3	1	3	4	140	6.2	324	0.4	0.8	3.68	19.0451	40.8	7.75	405	2	12.72	2511	3.1	-1.93892
0	17	17	0	0	69	1	1	0	1	1	230	200	11	0	0	0	0	2	2	0	0	0.2	3	0	2	3	127	3.7	281	0.4	1	4.33	20.0796	48.3	3.7	281	2.5	19.57	1039.7	1.48	-1.5945
1	13	19	0	0	68	1	0	0	1	1	210	150	10	0	0	0	0	2	1	0	0	4.5	1	0	1	3	120	4	98	0.4	1.2	3.8	21.2953	44	3.33	81.7	3	55.84	326.7	1.33	-1.22164
0	22	22	0	0	53	1	0	0	1	1	235	300	33	1	0	1	0	2	3	0	0	4	4	0	3	3	132	7.6	289	0.5	1.1	4.19	18.75	47.4	6.91	262.7	2.2	21.05	1996.7	3.45	-1.91245
1	2	12	1	0	74	1	0	0	0	1	195	50	23	0	1	0	1	3	2	0	0	0.1	3	0	2	3	120	11.6	337	0.6	1.5	3.35	20.3125	41	7.73	224.7	2.5	17.89	2606.1	4.64	-1.55794
0	27	27	0	0	66	1	0	0	1	1	195	50	14	0	1	0	0	2	2	0	1	0.8	3	0	2	3	130	3.5	448	0.4	1.5	3.9	19.9573	46.5	2.33	298.7	3.75	16.98	1045.3	0.93	-1.15871
0	13	13	0	0	63	1	0	0	1	1	215	100	12	0	0	0	0	2	2	0	0	4.7	3	1	3	3	149	4.8	161	0.5	1.8	4.39	21.9671	52.9	2.67	89.4	3.6	73.13	429.3	1.33	-0.897762
0	30	30	0	0	54	1	0	1	1	1	235	160	14	0	1	0	0	3	3	0	0	2.5	3	1	3	3	154	4.4	130	0.3	0.6	3.89	20.7612	41.9	7.33	216.7	2	27.65	953.3	2.2	-1.66948
0	17	17	0	0	64	1	0	0	0	1	245	250	13	0	0	0	0	2	2	0	0	0.2	3	0	2	3	140	6.6	399	0.7	1.4	3.48	20.0692	41.8	4.71	285	2	17.09	1881	3.3	-1.77813
1	4	9	1	0	58	1	0	0	1	1	200	100	21	1	1	1	0	3	3	0	0	2	4	1	4	4	110	3.7	213	0.4	1	3.26	24.093	37.6	3.7	213	2.5	16.84	788.1	1.48	-0.964404
1	3	20	0	0	57	1	0	0	1	0	240	180	15	0	0	0	0	2	1	1	1	3.8	4	0	3	3	108	3.1	208	0.3	0.8	2.98	26.1719	33.8	3.88	260	2.67	12.38	806	1.16	-0.576136
0	12	12	0	0	65	1	1	0	1	1	230	150	13	0	0	0	0	3	3	1	0	2.5	2	1	2	3	116	2.5	269	0.4	1	3.83	25.8806	43.3	2.5	269	2.5	16.52	672.5	1	-0.68375
0	16	16	0	0	58	1	0	0	1	1	315	150	12	0	0	0	0	2	2	0	1	2.3	4	0	3	4	155	3.6	159	0.3	1.5	3.63	20.9572	43.8	2.4	106	5	53.08	381.6	0.72	-0.546724
1	10	13	0	0	49	1	0	0	1	1	240	200	11	0	0	0	0	2	3	1	1	5	2	1	2	4	156	6.5	510	0.6	1.4	4.22	23.1405	49.2	4.64	364.3	2.33	18.07	2367.9	2.79	-1.17582
0	22	22	0	0	74	1	1	0	1	1	215	180	11	0	0	0	0	2	2	0	0	0.4	3	0	2	3	133	5.6	254	0.7	1.7	4.24	21.0077	50.9	3.29	149.4	2.43	37.74	836.7	2.31	-1.47428
1	9	14	1	0	66	1	0	0	0	0	230	150	10	0	0	0	0	2	2	0	0	0.4	1	1	3	3	117	4.4	174	0.5	1.1	3.58	19.2653	41.3	4	158.2	2.2	26.48	696	2	-1.83155
0	19	19	0	0	63	1	0	0	1	1	225	150	15	0	0	0	0	2	1	0	0	0.3	2	0	1	3	151	5.2	291	0.6	1.3	4.32	23.5294	49.7	4	223.8	2.17	29.14	1164	2.4	-1.173
1	2	14	1	0	57	1	1	0	1	1	225	200	12	0	0	0	0	3	2	0	0	3	3	1	3	3	125	8.5	391	0.6	1.2	3.21	22.3214	38.1	7.08	325.8	2	12.31	2769.6	4.25	-1.42454
0	16	16	0	0	67	1	1	0	1	1	250	300	10	0	0	0	0	3	2	0	0	0.5	1	0	1	2	139	4.3	194	0.4	1.6	4.15	22.571	49.5	2.69	121.2	4	47.58	521.4	1.08	-0.657346
0	13	13	0	0	55	1	0	0	1	0	245	200	11	0	0	0	0	2	3	1	1	4	3	3	4	4	129	2.7	218	0.3	1.2	4.17	18.3655	47.7	2.25	181.7	4	29.61	490.5	0.68	-1.31762
1	10	27	0	0	59	1	0	0	1	0	355	250	14	0	0	0	0	3	3	0	0	3.5	4	2	4	3	113	5.4	497	0.7	1.4	3.59	20.5499	42.9	3.86	355	2	11.43	1917	2.7	-1.70267
0	22	22	0	0	59	1	0	0	1	0	235	100	12	0	0	1	0	3	3	0	0	0.4	3	2	3	3	148	3.6	267	0.3	1.4	4.2	22.4059	49	2.57	190.7	4.67	32.59	686.6	0.77	-0.439397
0	15	15	0	0	64	1	0	0	1	1	340	200	11	0	0	0	0	2	2	0	1	3	4	2	4	3	136	2.9	253	0.4	1.1	4.06	18.2899	46.1	2.64	230	2.75	24.01	667	1.05	-1.78449
1	20	26	0	0	53	1	0	0	1	1	225	100	13	0	0	0	0	2	3	0	0	4	2	0	1	3	144	3.7	311	0.5	1.7	4.02	24.2123	48.7	2.18	182.9	3.4	31.64	676.9	1.09	-0.61807
0	21	21	0	0	57	1	0	0	1	1	225	160	10	0	0	0	0	3	3	0	0	1.2	1	2	3	3	134	7.2	186	0.6	2	3.95	20.984	49.5	3.6	93	3.33	56.91	669.6	2.16	-1.15039
0	23	23	0	0	61	1	0	0	1	1	295	120	13	0	0	0	0	2	3	0	1	4.8	3	1	3	4	123	2.1	206	0.2	1	4.63	21.4533	51.3	2.1	206	5	27.65	432.6	0.42	-0.468834
1	4	12	1	0	60	1	0	0	1	1	225	100	14	0	1	0	0	1	3	1	1	2.7	3	1	3	3	128	3.5	202	0.3	0.7	3.46	21.2585	38.1	5	288.6	2.33	15.35	1010	1.5	-1.47129
1	6	8	1	0	67	1	1	1	1	1	205	100	10	0	0	0	0	2	3	0	0	0.7	2	1	3	4	129	7	169	0.8	1	3.93	21.0772	44.3	7	169	1.25	30	1183	5.6	-1.89288
0	12	12	0	0	62	1	0	0	0	1	280	400	11	0	0	0	0	2	1	0	0	2.5	1	0	1	3	136	5.4	283	0.6	1.8	3.75	18.0697	46.5	3	157.2	3	32.44	849	1.8	-1.72805
0	22	22	0	0	72	1	0	0	1	1	200	220	14	0	1	0	0	2	2	0	0	1	1	0	1	3	134	5.4	287	0.7	1.8	4.04	22.3094	49.4	3	159.4	2.57	33.95	861	2.1	-1.21895
0	21	21	0	0	73	1	0	0	1	1	310	150	9	0	0	1	0	3	3	1	1	2	4	1	4	4	124	6.2	311	0.6	3	4.41	25.2363	59.1	2.07	103.7	5	52.75	642.7	1.24	0.125105
0	14	14	0	0	60	1	0	0	1	1	225	100	11	0	0	0	0	2	3	0	0	0.2	2	1	3	3	139	4	330	0.6	2	4.03	20.5499	50.3	2	165	3.33	33.95	660	1.2	-1.21855
1	11	22	1	0	57	1	0	0	1	1	215	120	11	0	0	0	0	3	2	0	0	4.5	3	1	3	3	136	6.7	244	0.6	1.4	4.02	24.2215	47.2	4.79	174.3	2.33	31.37	1167.7	2.87	-1.00611
0	18	18	0	0	64	1	0	0	1	1	220	150	12	0	0	0	0	3	2	0	0	4.8	4	1	4	4	176	11.1	225	0.7	2.3	4.5	25.3515	56.5	4.83	97.8	3.29	80.96	1085.9	3.38	-0.479248
1	2	7	1	0	66	1	0	0	1	1	235	200	9	0	0	0	0	2	2	0	0	3	4	2	4	3	114	2.8	183	0.5	1.3	3.06	17.3134	37.1	2.15	140.8	2.6	24.78	394.2	1.08	-1.99239
1	5	14	1	0	69	1	1	0	1	1	230	150	10	0	0	0	0	3	3	1	0	3.5	2	2	3	3	120	4.5	192	0.5	1.6	2.92	26.2188	37.2	2.81	120	3.2	29.2	540	1.41	-0.375845
0	18	18	0	0	66	1	0	0	1	1	205	120	11	0	0	0	0	2	3	0	1	3	3	0	2	4	119	4.4	107	0.5	1	3.86	21.6713	43.6	4.4	107	2	42.93	470.8	2.2	-1.52661
1	9	18	1	0	52	1	1	0	1	1	310	350	16	0	1	1	0	1	2	0	0	2.5	4	1	4	3	122	4.8	188	0.5	1.3	3.43	20.9042	40.8	3.69	144.6	2.6	28.94	694.2	1.85	-1.42864
0	21	21	0	0	56	1	0	0	1	1	205	100	12	0	0	0	0	3	2	1	1	0.6	4	3	4	3	150	7	379	0.8	3.5	4.26	22.4323	60.1	2	108.3	4.38	59.01	758	1.6	-0.540809
1	6	14	1	0	51	1	0	0	1	1	200	100	52	1	1	1	0	2	2	0	1	3	4	2	4	4	129	5.8	285	0.6	1.1	3.22	19.79	37.7	5.27	259.1	1.83	16.03	1502.7	3.16	-1.88385
0	12	12	0	0	66	1	0	0	1	1	205	100	12	0	0	0	0	2	2	0	0	2.5	2	0	1	3	132	4.7	129	0.5	1	3.81	22.0604	43.1	4.7	129	2	38.99	606.3	2.35	-1.46552
0	13	13	0	0	64	1	1	0	1	0	205	120	10	0	0	0	0	3	2	0	0	4.5	4	0	3	3	139	6.3	309	0.7	3.3	3.79	21.2245	54.4	1.91	93.6	4.71	56.26	589.9	1.34	-0.610315
1	3	8	1	0	60	1	0	0	1	1	205	120	12	0	0	0	0	2	3	0	0	0.7	1	2	3	4	126	3	239	0.4	1.4	3.35	23.5883	40.5	2.14	170.7	3.5	24.73	512.1	0.86	-0.679632
0	24	24	0	0	54	1	0	0	1	1	210	100	10	0	0	0	0	3	2	0	0	3	1	0	1	3	156	10.1	253	0.8	1.9	4.66	22.5981	56.1	5.32	133.2	2.37	54.59	1344.9	4.25	-1.24641
0	21	21	0	0	60	1	1	0	1	1	210	140	13	0	0	0	0	3	3	0	0	8	4	2	4	4	113	5.1	243	0.5	2	4.3	22.8571	53	2.55	121.5	4	39.99	619.6	1.28	-0.612429
0	12	12	0	0	75	1	0	0	1	1	195	50	11	0	0	0	0	2	3	0	1	3.7	3	0	2	3	149	8.6	235	0.5	2.1	3.99	19.1001	50.4	4.1	111.9	4.2	53.13	962.4	2.05	-1.12949
0	18	18	0	0	52	1	0	0	1	1	310	50	11	0	0	0	0	3	2	0	0	4.5	4	2	4	4	149	5.4	273	0.4	1.8	4.43	19.0311	53.3	3	151.7	4.5	43.52	819	1.2	-1.03111
1	2	13	1	0	50	1	0	0	0	1	225	200	22	0	1	0	0	3	2	1	1	8.9	3	2	3	3	105	3.6	257	0.7	1.2	3.99	21.9713	45.9	3	214.2	1.71	19.56	771	2.1	-1.58506
1	13	16	1	0	71	1	0	0	0	0	220	200	13	0	0	0	0	2	3	0	0	1.5	1	0	1	3	127	3.8	350	0.3	1.5	3.93	21.1073	46.8	2.53	233.3	5	21.39	886.7	0.76	-0.523159
0	12	12	0	0	63	1	1	0	1	1	310	150	9	0	0	0	0	2	3	0	0	2.2	1	0	1	3	131	4.7	161	0.4	1.6	4.18	22.8374	49.8	2.94	100.6	4	54.42	472.9	1.18	-0.615533
0	24	24	0	0	69	1	1	1	1	1	250	250	12	0	0	1	0	1	3	0	1	2.5	4	1	4	4	172	6	246	0.6	1.8	4.41	23.1405	53.1	3.33	136.7	3	55.5	820	2	-0.931942
0	15	15	0	0	58	1	0	0	1	1	240	120	11	0	0	0	0	2	2	0	1	5.5	3	1	3	3	153	4.8	320	0.5	1.6	4.05	21.1073	48.5	3	200	3.2	30.98	960	1.5	-1.17836
1	12	23	1	0	63	1	0	0	1	0	215	200	30	1	1	0	0	2	2	0	0	0.4	1	0	1	3	134	4	150	0.3	1.4	3.85	24.5675	45.5	2.86	107.1	4.67	48.15	428.6	0.86	-0.100027
0	20	20	0	0	69	1	0	0	1	1	205	100	13	0	0	0	0	2	1	0	0	0.2	1	0	1	3	129	4	276	0.6	1.9	4.14	20.5499	50.9	2.11	145.3	3.17	36.76	581.1	1.26	-1.27679
1	15	21	0	0	68	1	1	1	0	1	230	150	9	0	0	0	0	3	3	1	1	5.5	3	3	4	3	120	5.6	190	0.5	1.2	4	23.8751	46	4.67	158.3	2.4	30.32	886.7	2.33	-1.03501
0	24	24	0	0	66	1	1	0	0	0	190	120	11	0	0	0	0	2	1	0	0	0.3	1	0	1	2	167	7.7	174	0.4	1.4	4.29	24.2188	49.9	5.5	124.3	3.5	57.64	957	2.2	-0.580656
0	22	22	0	0	59	1	1	0	1	1	235	200	22	1	1	0	0	2	3	0	0	1.1	1	1	1	3	164	3.4	177	0.4	1.3	4.57	23.5294	52.2	2.62	136.2	3.25	55.05	462.9	1.05	-0.779882
1	5	20	1	0	55	1	0	0	0	1	265	300	11	0	0	0	0	3	2	0	1	4	4	2	4	4	121	6.9	300	0.6	1.2	4.02	21.9671	46.2	5.75	250	2	19.46	1725	3.45	-1.48016
0	14	14	0	0	52	1	0	0	0	1	240	250	12	0	0	0	0	2	3	0	0	3	3	0	2	3	143	4.7	276	0.5	1.7	4.29	23.3067	51.4	2.76	162.4	3.4	37.79	763.1	1.38	-0.760251
0	16	16	0	0	58	1	0	0	1	1	225	100	10	0	0	0	0	2	3	1	1	3	3	0	2	3	142	3.3	238	0.5	2.5	4.04	21.6128	52.9	1.32	95.2	5	60.26	314.2	0.66	-0.443789
1	8	19	1	0	47	1	0	0	1	1	305	120	12	0	0	0	0	1	1	0	0	0.5	1	0	1	3	110	6.9	255	0.4	1.3	3.28	20.3816	39.3	5.31	196.2	3.25	18.39	1353.5	2.12	-1.27409
0	16	16	0	0	73	1	0	0	0	1	220	100	11	0	0	0	0	2	2	0	0	3	1	0	1	3	142	5	223	0.2	1.4	4.23	22.2656	49.3	3.57	159.3	7	37.71	796.4	0.71	0.386703
0	25	25	0	0	64	1	0	0	1	1	230	160	13	0	0	0	0	2	1	0	0	1	1	1	3	3	123	5.9	140	0.6	1.8	4.21	21.2953	51.1	3.28	77.8	3	66.58	458.9	1.97	-1.22164
1	19	25	1	0	74	1	0	0	1	1	275	50	12	0	0	0	0	2	2	0	0	1.5	0	0	0	2	135	8.3	374	0.5	1.4	4.03	19.5312	47.3	5.93	267.1	2.8	20.37	2217.3	2.96	-1.57139
0	17	17	0	0	64	1	1	1	1	1	245	250	9	0	0	0	0	2	3	0	0	1.5	4	1	4	3	137	3.5	221	0.4	1.6	4.34	22.4913	51.4	2.19	138.1	4	43.05	483.4	0.88	-0.669858
0	16	16	0	0	57	1	0	0	1	1	250	300	10	0	0	0	0	3	2	1	1	3	4	1	4	4	122	2.5	205	0.2	1.5	3.28	22.5827	40.3	1.67	136.7	7.5	29.28	341.7	0.33	0.618485
0	13	13	0	0	60	1	0	0	1	1	220	200	10	0	0	0	0	2	2	0	0	3.5	2	0	1	2	137	3.3	208	0.4	2	4.14	21.2306	51.4	1.65	104	5	54.54	343.2	0.66	-0.5038
1	2	8	1	0	59	1	0	0	1	1	260	350	10	0	0	1	0	2	2	0	1	5	4	1	4	4	117	6.6	282	0.4	1.4	3.33	20.202	40.3	4.71	201.4	3.5	19.34	1329.4	1.89	-1.21128
0	24	24	0	0	56	1	0	0	1	1	280	400	13	0	0	0	0	3	3	0	0	3.5	1	1	3	2	148	4.4	278	0.3	1.7	4.06	19.8141	49.1	2.59	163.5	5.67	36.74	719.5	0.78	-0.482314
0	36	36	0	0	51	1	0	0	1	1	245	200	16	1	0	0	0	3	3	0	0	2.5	1	2	3	3	166	6	134	0.7	2	4.1	25.4581	51	3	67	2.86	101.58	402	2.1	-0.619044
1	6	12	1	0	65	1	1	0	1	1	255	250	10	0	0	0	0	3	3	0	0	1.1	2	2	3	3	108	9.3	290	0.6	1.3	2.86	23.8754	35.1	7.15	223.1	2.17	13.85	2074.6	4.29	-1.11868
0	21	21	0	0	70	1	0	0	1	0	315	150	12	0	0	0	0	2	3	0	0	0.6	1	0	1	3	138	4.3	179	0.3	1.3	4.22	20.7612	48.7	3.31	137.7	4.33	42.29	592.1	0.99	-0.821364
0	23	23	0	0	62	1	0	0	1	1	195	120	9	0	0	0	0	2	1	0	0	0.6	1	0	1	3	127	4.1	145	0.3	1.6	4.11	21.9713	49.1	2.56	90.6	5.33	57.6	371.6	0.77	-0.26738
0	22	22	0	0	57	1	0	0	1	1	210	100	28	1	0	0	0	3	2	0	0	2	2	0	1	3	159	5.6	282	0.4	1	4.48	20.7612	49.8	5.6	282	2.5	25.26	1579.2	2.24	-1.48748
0	36	36	0	0	64	1	0	0	1	1	220	150	9	0	0	1	0	2	3	0	0	0.3	1	1	3	2	150	5.3	254	0.5	1.8	4.38	19.1406	52.8	2.94	141.1	3.6	46.56	747.9	1.47	-1.34152
0	14	14	0	0	65	1	1	0	1	1	215	130	10	0	0	0	0	1	3	0	0	3	1	0	1	3	141	4.1	165	0.3	1.3	4.01	21.9525	46.6	3.15	126.9	4.33	44.55	520.4	0.95	-0.634341
0	22	22	0	0	71	1	1	0	1	0	230	200	11	0	0	0	0	3	2	0	1	7	3	1	3	3	137	5.7	233	0.4	1.9	4.28	20.7008	52.3	3	122.6	4.75	47.81	699	1.2	-0.677972
0	20	20	0	0	70	1	0	1	1	0	220	160	47	1	1	0	0	2	2	0	0	3	3	0	2	3	137	10.6	182	0.7	1	4.46	22.1453	49.6	10.6	182	1.43	33.57	1929.2	7.42	-1.65966
0	24	24	0	0	63	1	1	0	1	1	245	200	13	0	0	0	0	3	3	0	0	4	4	1	4	3	142	3.2	217	0.5	1.2	4.01	30.0947	46.1	2.67	180.8	2.4	31.49	578.7	1.33	-0.0585274
0	23	23	0	0	74	1	1	0	1	0	265	300	11	0	0	1	0	2	3	0	1	1.2	4	1	4	3	148	4.5	237	0.4	1.4	4.26	22.2656	49.6	3.21	169.3	3.5	37.24	761.8	1.29	-0.887297
1	8	14	0	0	71	1	0	0	0	0	255	200	10	0	0	0	0	2	3	0	0	2.8	1	1	3	3	147	2	154	0.3	1.3	4.1	21.9671	47.5	1.54	118.5	4.33	50.88	236.9	0.46	-0.632042
1	9	15	1	0	64	1	0	0	1	1	240	200	10	0	0	0	0	2	2	0	0	0.6	0	2	3	2	107	6.9	473	0.5	1.6	3.62	20.9042	44.2	4.31	295.6	3.2	13.1	2039.8	2.16	-1.21024
0	22	22	0	0	67	1	0	0	1	0	215	150	11	0	0	0	0	2	3	0	0	1	0	0	0	2	92	2.8	307	0.3	1.2	3.78	19.5918	43.8	2.33	255.8	4	13.59	716.3	0.7	-1.12508
1	7	13	0	0	53	1	0	0	1	1	200	50	10	0	0	0	0	1	2	0	0	0.3	0	0	0	3	137	4.8	339	0.6	2	3.77	19.0039	47.7	2.4	169.5	3.33	30.47	813.6	1.44	-1.46127
0	23	23	0	0	68	1	0	0	1	1	235	200	12	0	0	0	0	3	3	0	0	3	3	1	3	3	132	4.4	135	0.4	1.4	4.25	17.6471	49.5	3.14	96.4	3.5	58.18	424.3	1.26	-1.61241
0	24	24	0	0	64	1	1	0	1	1	220	100	14	0	1	1	0	3	3	0	1	2.5	3	1	3	3	138	6.2	405	0.6	1.3	4.1	20.2449	47.5	4.77	311.5	2.17	18.16	1931.5	2.86	-1.68867
1	10	15	0	0	61	1	0	0	1	1	240	200	36	1	1	0	0	2	2	0	0	1.2	1	0	1	2	127	5.7	179	0.3	0.7	4.11	20.0288	44.6	8.14	255.7	2.33	20.41	1457.6	2.44	-1.66435
1	8	11	1	0	66	1	0	0	1	1	220	150	10	0	0	0	0	3	3	1	0	2.5	4	3	4	4	109	3.8	219	0.3	1.1	3.38	21.2245	39.3	3.45	199.1	3.67	18.51	756.5	1.04	-0.988875
0	27	27	0	0	53	1	0	0	1	1	215	200	14	0	1	0	0	1	2	0	0	0.7	1	0	1	3	143	3.5	213	0.3	1.9	4.35	19.257	53	1.84	112.1	6.33	55.49	392.4	0.55	-0.329526
0	30	30	0	0	72	1	1	0	1	1	240	300	25	1	0	0	0	3	2	0	0	3	0	1	3	3	132	4.6	188	0.4	1.3	3.91	19.8413	45.6	3.54	144.6	3.25	35.69	665.2	1.42	-1.35892
1	8	14	0	0	69	0	0	0	1	0	270	200	13	0	1	0	0	1	3	1	0	3	3	3	4	4	110	4.1	195	0.4	1.1	3.09	29.2969	36.4	3.73	177.3	2.75	19.17	726.8	1.49	-0.0563906
0	21	21	0	0	72	0	0	0	1	1	220	100	9	0	0	0	0	2	2	0	0	3	2	1	3	3	147	4.7	234	0.4	2.1	4.52	24.977	55.7	2.24	111.4	5.25	59.63	523.7	0.9	0.175396
1	6	9	1	0	63	0	0	0	0	0	210	120	10	0	0	1	0	1	2	0	1	4.5	4	2	4	4	126	4.9	175	0.3	1.1	3.99	18.4425	45.4	4.45	159.1	3.67	31.6	779.5	1.34	-1.42564
1	3	7	1	0	66	0	0	0	0	0	205	120	10	0	0	1	0	3	3	0	0	2	2	2	3	3	122	3.2	218	0.2	1.2	3.38	21.7738	39.8	2.67	181.7	6	22.7	581.3	0.53	-0.0545067
0	20	20	0	0	64	0	1	0	0	0	210	80	11	0	0	0	0	2	3	0	1	4	3	0	2	4	121	3.8	262	0.3	0.9	4.4	20.4518	48.5	4.22	291.1	3	18.29	1106.2	1.27	-1.35406
1	10	17	1	0	54	0	0	0	0	0	215	100	26	1	1	0	0	2	3	0	0	1	1	0	1	3	106	1.7	77	0.2	0.9	3.48	18.718	39.3	1.89	85.6	4.5	43.12	145.4	0.38	-1.08027
0	13	13	0	0	69	0	0	0	0	0	220	200	11	0	0	0	0	2	3	0	0	0.3	1	0	1	2	132	6.6	181	0.5	1.5	3.95	20.202	47	4.4	120.7	3	43.21	796.4	2.2	-1.39328
0	12	12	0	0	64	0	1	0	0	0	220	200	9	0	0	0	0	2	2	0	0	3.7	4	0	3	3	138	3.9	195	0.5	1.8	4.39	25.4291	52.9	2.17	108.3	3.6	55.92	422.5	1.08	-0.354229
0	15	15	0	0	74	0	1	0	0	0	235	250	11	0	0	0	0	3	1	0	0	0.5	1	1	3	3	127	5.3	222	0.3	2.8	4.07	19.5965	54.7	1.89	79.3	9.33	65.19	420.2	0.57	0.815764
0	17	17	0	0	66	0	1	0	0	0	195	150	13	0	0	0	0	3	3	0	0	0.5	1	0	1	2	138	5.1	230	0.4	1.9	4.14	23.7954	50.9	2.68	121.1	4.75	47.2	617.4	1.07	-0.192128
